# Supplementary material for: Real-Time CGH Generation by CUDA-OpenGL Interoperability for Adaptive Beam Steering with a MEMS Phase SLM
Source: Micromachines (Basel). 2022 Sep 15;13(9):1527. doi: 10.3390/mi13091527 (PMC9505080; doi:10.3390/mi13091527)
Supplement: Supplementary file 1 [file micromachines-13-01527-s001.zip]

Archive with 5 entries (5 files):
- videos/Video S1.mp4
- videos/Video S2.mp4
- videos/Video S3.mp4
- videos/Video S4.mp4
- videos/Video S5.mp4
